# Supplementary material for: Urtica dioica Aqueous Leaf Extract: Chemical Composition and In Vitro Evaluation of Biological Activities
Source: Int J Mol Sci. 2025 Jan 30;26(3):1220. doi: 10.3390/ijms26031220 (PMC11818644; doi:10.3390/ijms26031220)
Supplement: Supplementary file 1 [file ijms-26-01220-s001.zip]

Archive with 1 entries (1 files):
- ijms-3427838-supplementary.pdf
